# Supplementary material for: Thermally Activated Delayed Fluorescence in Neutral and Cationic Copper(I) Complexes with the 2-(4-Thiazolyl)benzimidazole Ligand
Source: Inorg Chem. 2023 Jun 22;62(26):10431–9. doi: 10.1021/acs.inorgchem.3c01409 (PMC10324396; doi:10.1021/acs.inorgchem.3c01409)
Supplement: Supplementary file 2 — ic3c01409_si_002.xyz [file ic3c01409_si_002.xyz]

ATOMIC COORDINATES OF THE OPTIMIZED STRUCTURES OF 1, 2 AND 4.

96
 COMPOUND 1
Cu     -0.748300   -0.315700    0.233700
S      -4.606500   -1.353100    3.023800
N      -2.267500   -0.606300   -1.252400
C      -3.461800   -0.897400   -0.766700
C      -3.701700   -1.035600    0.664000
N      -2.605300   -0.858400    1.490000
C      -2.934300   -0.994500    2.741300
H      -2.230100   -0.891400    3.568200
C      -4.877200   -1.313900    1.322100
H      -5.869400   -1.490700    0.911200
N      -4.397100   -1.040500   -1.756000
H      -5.374100   -1.265000   -1.628600
C      -3.759900   -0.824600   -2.969300
C      -4.211500   -0.840100   -4.292400
H      -5.251900   -1.052300   -4.546800
C      -3.263400   -0.569800   -5.277300
H      -3.569900   -0.570600   -6.325600
C      -1.915400   -0.294500   -4.954200
H      -1.209300   -0.088600   -5.761500
C      -1.470700   -0.280800   -3.635600
H      -0.430100   -0.068600   -3.383300
C      -2.412600   -0.550700   -2.630200
P       0.990500   -1.918900    0.364200
P      -0.264400    1.988300    0.580900
O       2.128800    0.691600   -0.480700
C       1.863200   -1.952400    1.991600
C       3.213700   -1.606900    2.142500
H       3.811100   -1.335500    1.270300
C       3.808500   -1.613200    3.409500
H       4.862000   -1.341800    3.512000
C       3.065500   -1.972100    4.536000
H       3.535000   -1.985000    5.522600
C       1.717100   -2.321700    4.394400
H       1.132300   -2.614100    5.270400
C       1.118500   -2.303600    3.133400
H       0.066400   -2.586100    3.032300
C       0.509500   -3.681200    0.095500
C      -0.556400   -3.945200   -0.782500
H      -1.078700   -3.114400   -1.263100
C      -0.950000   -5.260200   -1.045000
H      -1.775900   -5.453100   -1.734200
C      -0.292700   -6.326000   -0.422700
H      -0.603800   -7.354200   -0.622800
C       0.762600   -6.072300    0.459100
H       1.278600   -6.902000    0.948700
C       1.164600   -4.758500    0.716800
H       1.990600   -4.573800    1.406700
C       2.324800   -1.641600   -0.888400
C       2.920800   -2.689400   -1.608100
H       2.636700   -3.721500   -1.399200
C       3.859700   -2.420900   -2.604600
H       4.310500   -3.245000   -3.161900
C       4.225800   -1.104100   -2.893000
H       4.965100   -0.919100   -3.672900
C       3.671500   -0.027300   -2.188300
C       2.721000   -0.327100   -1.200600
C       1.958500    1.905700   -1.119600
C       0.850500    2.676500   -0.723600
C       0.651700    3.910200   -1.361000
H      -0.199200    4.534300   -1.083000
C       1.525900    4.336500   -2.362900
H       1.358600    5.295700   -2.857800
C       2.617300    3.546100   -2.731600
H       3.290700    3.906100   -3.510400
C       2.864500    2.315200   -2.107900
C       4.094900    1.437000   -2.373400
C       5.171500    1.772200   -1.301700
H       4.790600    1.611000   -0.282200
H       5.480500    2.825800   -1.386500
H       6.059800    1.136200   -1.440500
C       4.689900    1.689800   -3.767700
H       5.588300    1.077300   -3.927400
H       5.009800    2.736100   -3.872200
H       3.970000    1.465400   -4.569500
C      -1.741900    3.096300    0.524700
C      -2.583000    3.017900   -0.602500
H      -2.324100    2.354400   -1.431800
C      -3.743000    3.790600   -0.678600
H      -4.377000    3.730600   -1.566900
C      -4.094200    4.637900    0.378900
H      -5.003900    5.240500    0.320900
C      -3.274600    4.710400    1.507200
H      -3.541200    5.369800    2.336900
C      -2.103300    3.947600    1.580900
H      -1.471200    4.023000    2.467200
C       0.602900    2.425900    2.148600
C       0.586500    1.503100    3.205700
H       0.093500    0.537900    3.070000
C       1.220800    1.796400    4.416700
H       1.207800    1.064100    5.227300
C       1.883800    3.015300    4.579800
H       2.383800    3.245600    5.523800
C       1.915900    3.937500    3.527700
H       2.441000    4.888200    3.649000
C       1.282100    3.645600    2.317800
H       1.321900    4.370500    1.501700

89
 COMPOUND 2
 C                 -3.39831300   -0.11745700    1.02660300
 C                 -3.21307400    0.78157100    2.09526000
 H                 -2.39261300    1.50419100    2.06464200
 C                 -4.08473200    0.77792100    3.18610000
 H                 -3.94104700    1.49478500    3.99895600
 C                 -5.14405300   -0.13661300    3.23711500
 H                 -5.82530200   -0.14086200    4.09143200
 C                 -5.32832200   -1.03824300    2.18701800
 H                 -6.15543300   -1.75196200    2.21648800
 C                 -4.46408500   -1.02835900    1.08527600
 H                 -4.62888100   -1.73307100    0.26824200
 C                 -2.82082000   -1.31367600   -1.57715300
 C                 -2.34185400   -2.63429900   -1.53872300
 H                 -1.57659800   -2.90986500   -0.80947400
 C                 -2.83062200   -3.59238000   -2.43128400
 H                 -2.45191100   -4.61668800   -2.39073100
 C                 -3.79344700   -3.23781500   -3.38082100
 H                 -4.17102700   -3.98444000   -4.08377300
 C                 -4.26772300   -1.92323100   -3.43300400
 H                 -5.01685200   -1.64045200   -4.17673300
 C                 -3.78682400   -0.96524400   -2.53629100
 H                 -4.16484600    0.05772600   -2.58874000
 C                 -2.40825700    1.54192400   -1.13508900
 C                 -3.55081900    2.33281800   -0.93387900
 H                 -4.36295000    1.95227600   -0.31139700
 C                 -3.65925300    3.60443500   -1.50212000
 H                 -4.55694400    4.20289700   -1.33345600
 C                 -2.61196900    4.10464300   -2.27867200
 H                 -2.68327300    5.10084800   -2.72189300
 C                 -1.46574900    3.33740500   -2.50231400
 H                 -0.65198200    3.72853500   -3.11323200
 C                 -1.37407100    2.06090100   -1.94138900
 C                  0.95305600    1.70486200   -2.50978100
 C                  1.23911000    1.93836600   -3.85724100
 H                  0.45548900    1.78259100   -4.60147000
 C                  2.51846300    2.35807700   -4.22958600
 H                  2.74311000    2.54463800   -5.28236500
 C                  3.50645800    2.52880400   -3.25627800
 H                  4.50903300    2.85485700   -3.54197300
 C                  3.21889300    2.26868100   -1.91399800
 H                  4.00605500    2.38191800   -1.16629900
 C                  1.93811800    1.85027800   -1.51198400
 C                  3.21382200    1.19594500    1.00552600
 C                  3.89402900   -0.01684600    0.78885500
 H                  3.43306900   -0.79700200    0.17835700
 C                  5.15947200   -0.22787100    1.34024400
 H                  5.68180200   -1.17003400    1.15573500
 C                  5.75570800    0.76167300    2.12971500
 H                  6.74345200    0.59408400    2.56598200
 C                  5.08283000    1.96451700    2.35850200
 H                  5.54286600    2.74142700    2.97416500
 C                  3.82000500    2.18435600    1.79783300
 H                  3.30934500    3.13142800    1.98081900
 C                  0.89891000    2.95437300    0.99500500
 C                  0.28094300    2.86147300    2.25546100
 H                  0.18974100    1.88664700    2.74260900
 C                 -0.20441600    4.00375800    2.89569000
 H                 -0.67294100    3.92001900    3.87955600
 C                 -0.09405800    5.25350900    2.27612600
 H                 -0.47945600    6.14726300    2.77259500
 C                  0.51086200    5.35412800    1.02080600
 H                  0.60041000    6.32786700    0.53296000
 C                  1.00991500    4.21286500    0.38391500
 H                  1.48877800    4.30841200   -0.59232100
 C                 -0.46373900   -1.45830700    3.54764200
 H                 -1.03204300   -0.58117900    3.86043500
 C                  0.66719900   -3.60052600    3.37000000
 H                  1.09416800   -4.58811300    3.53378900
 C                  0.67047300   -2.83160000    2.22956100
 C                  1.22930200   -3.13036700    0.91753000
 C                  2.27191000   -4.14114100   -0.76689300
 C                  2.98343000   -4.97229800   -1.63760600
 H                  3.41079900   -5.92274700   -1.31184300
 C                  3.12103800   -4.52567900   -2.95054200
 H                  3.66877800   -5.14164500   -3.66718700
 C                  2.56954300   -3.29684200   -3.37897700
 H                  2.70335700   -2.99095100   -4.41881500
 C                  1.86179500   -2.47332500   -2.50875400
 H                  1.43202700   -1.52427400   -2.83378500
 C                  1.71496900   -2.90750700   -1.18218300
 N                  0.02594900   -1.61263500    2.35231300
 N                  1.07493700   -2.30985800   -0.10741900
 N                  1.94113300   -4.24884500    0.57673300
 H                  2.19029800   -5.01080100    1.19217400
 P                 -2.16000600   -0.10853200   -0.34610600
 P                  1.54184800    1.39675000    0.24305400
 Cu                 0.06843300   -0.47397800    0.35955200
 S                 -0.17348300   -2.77975600    4.63181100
 O                 -0.29667800    1.21666300   -2.15204400

88
 COMPOUND 4
 C                  0.91681200   -2.69319300   -0.95198000
 C                  1.25035600   -3.34889800   -2.14665300
 H                  2.11081800   -3.00616100   -2.72368300
 C                  0.48959900   -4.42233200   -2.62047700
 H                  0.76740600   -4.91420200   -3.55537900
 C                 -0.62535000   -4.85432400   -1.90035300
 H                 -1.22785600   -5.68958900   -2.26587700
 C                 -0.98245800   -4.22160300   -0.70639800
 H                 -1.85392900   -4.55332900   -0.14049000
 C                 -0.21361000   -3.15217600   -0.24294300
 C                 -1.75228300   -2.46530800    1.49440300
 C                 -2.08065900   -3.41531000    2.46496900
 H                 -1.35107900   -4.18943800    2.71158900
 C                 -3.31911200   -3.35214200    3.10772400
 H                 -3.57668200   -4.09497500    3.86662200
 C                 -4.21576900   -2.33102300    2.78421400
 H                 -5.18350800   -2.26851700    3.28757800
 C                 -3.87233000   -1.37564400    1.82348600
 H                 -4.57259400   -0.56955300    1.59758700
 C                 -2.63698300   -1.42017200    1.15366300
 C                 -2.60556500   -0.80805900   -1.69566500
 C                 -3.57375000   -1.81291300   -1.85493800
 H                 -4.05184200   -2.25704200   -0.97916100
 C                 -3.93259000   -2.25404300   -3.13244100
 H                 -4.68703000   -3.03754200   -3.24272300
 C                 -3.33157800   -1.69596600   -4.26434500
 H                 -3.61398800   -2.04158200   -5.26208200
 C                 -2.36347000   -0.69795300   -4.11526700
 H                 -1.88489200   -0.26054000   -4.99504700
 C                 -1.99815500   -0.26163600   -2.83957700
 H                 -1.23360700    0.51117900   -2.72661400
 C                 -3.30761600    1.24996500    0.21868400
 C                 -4.56868500    1.31010800   -0.39929800
 H                 -4.88199100    0.52165400   -1.08669700
 C                 -5.42652400    2.38527200   -0.15022900
 H                 -6.40292200    2.42325500   -0.64039000
 C                 -5.03505700    3.41249600    0.71413700
 H                 -5.70483700    4.25564800    0.90182500
 C                 -3.77805500    3.36619600    1.32374100
 H                 -3.45575300    4.17473600    1.98429800
 C                 -2.91597700    2.29563700    1.07266700
 H                 -1.92289500    2.28059200    1.52538500
 C                  2.76335100   -1.74230900    1.10367900
 C                  2.83862800   -3.08172900    1.51465200
 H                  2.28681000   -3.85235500    0.97244600
 C                  3.62354900   -3.44225000    2.61567800
 H                  3.67359600   -4.49011300    2.92379800
 C                  4.34526200   -2.47122500    3.31434500
 H                  4.96039100   -2.75492200    4.17222100
 C                  4.27633900   -1.13316900    2.91053300
 H                  4.83564000   -0.36608600    3.45220400
 C                  3.48638300   -0.76964900    1.81822900
 H                  3.43260300    0.27986500    1.51694600
 C                  3.04203500   -0.79655400   -1.59886700
 C                  2.87679500    0.34803900   -2.39518800
 H                  2.01065700    0.99477700   -2.24284400
 C                  3.83218200    0.68575000   -3.35967300
 H                  3.69174700    1.58641300   -3.96225400
 C                  4.96416100   -0.11392300   -3.53255400
 H                  5.71491400    0.15266300   -4.28110100
 C                  5.14443000   -1.24997700   -2.73421600
 H                  6.03552800   -1.87100500   -2.85855600
 C                  4.19266500   -1.58839200   -1.77010500
 H                  4.35116000   -2.46800900   -1.14150000
 C                  0.60565300    0.69590700    3.48328700
 H                  0.31595900   -0.32870500    3.71932000
 C                  1.36823900    3.00931300    3.49294500
 H                  1.73395700    4.00791200    3.71929700
 C                  1.00684700    2.51817500    2.26067700
 C                  1.02501000    3.21368400    0.97588200
 C                  1.23640200    4.69266800   -0.52561700
 C                  1.46512000    5.84187300   -1.30544300
 H                  1.82688800    6.76107300   -0.83797400
 C                  1.21738200    5.77079800   -2.67295000
 H                  1.38673300    6.65065200   -3.29998500
 C                  0.74317500    4.57925500   -3.27376200
 H                  0.55116200    4.56528100   -4.35043600
 C                  0.50999200    3.43112600   -2.52039000
 H                  0.13165100    2.51895800   -2.99042000
 C                  0.76272100    3.48522700   -1.13641100
 N                  0.57319100    1.19771800    2.28244800
 N                  0.63799200    2.54235200   -0.14869700
 N                  1.39063400    4.48721100    0.82319600
 P                  1.74933000   -1.16221000   -0.33212300
 P                 -2.09378200   -0.11728300   -0.05821500
 S                  1.16411100    1.79132800    4.70462200
 Cu                 0.18106500    0.56286900    0.16325600
 O                 -0.47748500   -2.49646400    0.94613100
